# Supplementary material for: Strong Activation of ID1, ID2, and ID3 Genes Is Coupled with the Formation of Vasculogenic Mimicry Phenotype in Melanoma Cells
Source: Int J Mol Sci. 2024 Aug 27;25(17):9291. doi: 10.3390/ijms25179291 (PMC11394958; doi:10.3390/ijms25179291)
Supplement: Supplementary file 1 [file ijms-25-09291-s001.zip]

Archive with 1 entries (1 files):
- ijms-3173914-supplementary.rar
